# Supplementary material for: Unlocking Phytate with Phytase: A Meta-Analytic View of Meat-Type Chicken Muscle Growth and Bone Mineralization Potential
Source: Animals (Basel). 2024 Jul 17;14(14):2090. doi: 10.3390/ani14142090 (PMC11274156; doi:10.3390/ani14142090)
Supplement: Supplementary file 1 [file animals-14-02090-s001.zip]

Archive with 1 entries (1 files):
- animals-3071972-supplementary.pdf
